# Supplementary material for: Acceptability and Usability of the Family Gene Toolkit for Swiss and Korean Families Harboring BRCA1/BRAC2 Pathogenic Variants: A Web-Based Platform for Cascade Genetic Testing
Source: Cancers (Basel). 2023 Sep 9;15(18):4485. doi: 10.3390/cancers15184485 (PMC10527353; doi:10.3390/cancers15184485)
Supplement: Supplementary file 1 [file cancers-15-04485-s001.zip]

Archive with 1 entries (1 files):
- cancers-2577248-supplementary.pdf
